# Supplementary material for: Integrated molecular analysis of granulosa cells and follicular fluid extracellular vesicles reveals predictive biomarkers of oocyte maturation in the southern white rhinoceros
Source: Front Cell Dev Biol. 2026 Jul 7;14:1849851. doi: 10.3389/fcell.2026.1849851 (PMC13385268; doi:10.3389/fcell.2026.1849851)
Supplement: Supplementary file 1 [file Table2.xlsx]

## Sheet: S2
Table S2: Novel miRNAs detected in the GC PB group
provisional id	precursor coordinate	consensus mature sequence	consensus precursor sequence
novel_20377	CM038180.1:15280219..15280257:+	ggccccaucgcccgcucc	ggccugggcgcgcucacacgggccccaucgcccgcucc
novel_25707	CM038191.1:11801101..11801180:-	ccggggggcggggcgggg	ccggggggcggggcgggggcugagguccugucggggcagcguuggcugcgccgaacuccucccaccccacccccugggg
novel_737	CM038152.1:49336375..49336439:-	gggcggggaggcggggcgg	gggcggggaggcggggcggggaggagccgggcgcggcgccgcgccgucccugggcgccgcccgc
novel_31959	CM038183.1:11173514..11173592:-	ccggggagggggccgccgg	ccggggagggggccgccggcgggggcggggggggcgcggagccucugccgccccccucggcucccccucaccccgggg
novel_1112	CM038152.1:49336421..49336483:-	gggcggggaggcggggcg	cccggcccgcccgcgccagccucccgggcggcccgaaagggggcgggcggggaggcggggcg
novel_35074	CM038188.1:8333098..8333159:+	gcgccgcccguucccgcccc	gcgccgcccguucccgcccccuggcggccgaagccccggggagcgggugggggcggggagg
novel_22734	CM038172.1:9782864..9782945:+	cgggggaggcgggggcgc	cgggggaggcgggggcgcggcgcgggugggggcgcggggagagguccccucccgcggcggggaccgcccgcuuccucccuc
novel_25483	CM038175.1:142693..142736:+	ggccgcgccgggcccggg	agggcgcggccggcggcuccccgggggccgcgccgggcccggg
novel_21442	CM038170.1:55349980..55350036:+	cggggagggcggcggggcg	cggggagggcggcggggcggcuauaccuuuaaggcaggccccgcccccgcccagcg
novel_25721	CM038191.1:12074480..12074553:-	gcccccccgccccgccgc	gcccccccgccccgccgcuggaugccggcggccggcgacccagcucucagaggcggagggcggggcgcgggcg
novel_25606	CM038191.1:4715739..4715818:-	ccgggcggggcggcggcg	cugccgcaucugccugggcaacaccuaccaucugggucugaggccggugggugggcucugcccgggcggggcggcggcg
novel_19088	CM038177.1:37083644..37083719:+	gggcggcggggcggcggc	gggcggcggggcggcggccgggcccggcggccgggcgggcgggcggccggggcuccgggcgcaggggcggcccgg
novel_25598	CM038191.1:4232259..4232308:-	cgggggggcggggcgggg	cggccccgcccaggcgggggagaggcgcucccgggggggcggggcgggg
novel_14965	CM038171.1:24743464..24743529:+	ggcgcgccgggcccggguc	cucggcgccgcgcugcugcucggccugcggcucugggcggagcugcggcgcgccgggcccggguc
novel_17468	CM038174.1:49037854..49037919:-	ggggggcgcgggcccggg	ggggucaggcgcggggcccucgagcccucgguggaccgaugggcgccggggggcgcgggcccggg

## Sheet: S3
Table S3: Novel miRNAs detected in the GC NoPB group
provisional id	precursor coordinate	consensus mature sequence	consensus precursor sequence
novel_820	CM038152.1:49336420..49336484:-	gggcggggaggcggggcgg	gcccggcccgcccgcgccagccucccgggcggcccgaaagggggcgggcggggaggcggggcgg
novel_35074	CM038188.1:8333098..8333159:+	gcgccgcccguucccgcccc	gcgccgcccguucccgcccccuggcggccgaagccccggggagcgggugggggcggggagg
novel_30436	CM038191.1:4185435..4185497:-	gcggggcggggcggcggggcgg	gucccgcugcguggcgccgcugagugaggcggaagggccggcggggcggggcggcggggcgg
novel_25707	CM038191.1:11801101..11801180:-	ccggggggcggggcgggg	ccggggggcggggcgggggcugagguccugucggggcagcguuggcugcgccgaacuccucccaccccacccccugggg
novel_737	CM038152.1:49336375..49336439:-	gggcggggaggcggggcgg	gggcggggaggcggggcggggaggagccgggcgcggcgccgcgccgucccugggcgccgcccgc

## Sheet: S4
Table S4: Novel miRNAs detected in the FF-EV PB group
provisional id	precursor coordinate	consensus mature sequence	consensus precursor sequence
novel_191	CM038152.1:52867893..52867953:+	ucagugcacuacagaacuuugu	aaaguucugagacacuccgacucugaauaugauagaagucagugcacuacagaacuuugu
novel_869	CM038153.1:8405756..8405819:-	ugccugucuacacuugcugugc	ugccugucuacacuugcugugcagaacauccgcucaccuguacagcaggcacagacaggcagu
novel_2123	CM038155.1:63208442..63208497:+	ugagaugaagcacuguagcuc	ggugcagugcugcaucucuggucaguugggagucugagaugaagcacuguagcuc
novel_2125	CM038155.1:63210155..63210216:+	gauuccuggaaauacuguucuu	guccaguuuucccaggaaucccuuagaugcuaagacggggauuccuggaaauacuguucuu
novel_2292	CM038155.1:89341637..89341703:-	uccgucucaguuacuuuauagccg	uuauaaagcaaugagacugauugucaugugucgcuugugggauccgucucaguuacuuuauagccg
novel_3134	CM038157.1:593216..593272:+	uuccuaugcauauacuucuuu	uuccuaugcauauacuucuuugagggucaggccuaaagagguguaggcaugggaaa
novel_2814	CM038157.1:593216..593273:+	uuccuaugcauauacuucuuu	uuccuaugcauauacuucuuugagggucaggccuaaagagguguaggcaugggaaaa
novel_4295	CM038159.1:32051300..32051358:+	ugagugugugugugugagugugug	ugagugugugugugugagugugugucgcuccggguccacgcucaugcacacacccaca
novel_6027	CM038164.1:64427636..64427698:-	uguaaacauccuacacucucagc	uguaaacauccuacacucucagcuguggacagugagaaagcugggagaaggcuguuuacucu
novel_6029	CM038164.1:64453695..64453758:-	uguaaacauccucgacuggaagcu	uguaaacauccucgacuggaagcugugaggccauggaggggcuuucagucggauguuugcagc
novel_7281	CM038166.1:29010272..29010333:+	cacuagauugugagcuccugg	aaggagcucacagucuauugaguugccuuucugacuuucccacuagauugugagcuccugg
novel_7979	CM038167.1:17925677..17925736:-	ugaggggcagagagcgagacuuu	ugaggggcagagagcgagacuuuucuauuuuccaaaagcucggucugaggccccucagu
novel_7143	CM038167.1:28037082..28037141:-	uagcuuaucagacugauguugac	uagcuuaucagacugauguugacuguugaaucucauggcaacagcagucgaugggcugu
novel_8410	CM038168.1:15397863..15397924:-	ucagugcaucacagaacuuugu	gaaguucuguuauacacucaggcuguggcucucugaaagucagugcaucacagaacuuugu
novel_8888	CM038170.1:1777833..1777906:+	ugagguaguagguuguauaguu	ugagguaguagguuguauaguuuuagggucacacccaccacugggagauaacuauacaaucuacugucuuucc
novel_8891	CM038170.1:1780576..1780652:+	agagguaguagguugcauaguu	agagguaguagguugcauaguuuuagggcagggauuuugcccacaaggagauaacuauacgaccugcugccuuucu
novel_8233	CM038170.1:50564574..50564638:-	uggaagacuagugauuuuguuguu	uggaagacuagugauuuuguuguuuuuagauaacuaaagcgacaacaaaucacagucugccaua
novel_9059	CM038170.1:55429008..55429072:+	uucacaguggcuaaguucugc	cagagcuuagcugauuggugaacagugacugguuuccgcuuuguucacaguggcuaaguucugc
novel_11324	CM038176.1:43190539..43190609:+	ugagguaguagguuguauaguu	ugagguaguagguuguauaguuuggggcucugcccugcuaugggguaacuauacaaucuacugucuuucc
novel_11860	CM038177.1:8511257..8511319:-	ccgcacuguggguacuugcugc	uaaagugcugacagugcagauagugguccucuccgugcuaccgcacuguggguacuugcugc
novel_12497	CM038179.1:38964222..38964286:-	uccuguacugagcugccccga	uccuguacugagcugccccgaggcccuucgcugugcccagcucggggcagcucaguacaggaug
novel_11128	CM038179.1:38964224..38964288:+	uccuguacugagcugccccga	uccuguacugagcugccccgagcugggcacagcgaagggccucggggcagcucaguacaggauc
novel_12789	CM038180.1:11306021..11306081:-	aacauucaacgcugucggugagu	aacauucaacgcugucggugaguuugggauuugaaaaaaccaccgaccguugacuguacc
novel_12523	CM038180.1:2390658..2390717:+	ucguaccgugaguaauaaugcg	cauuauuacuuuugguacgcgcugugacacuucaaacucguaccgugaguaauaaugcg
novel_12575	CM038180.1:8360219..8360279:+	acaguagucugcacauugguu	cccaguguuuagacuaucuguucaggacucccaaauuguacaguagucugcacauugguu
novel_12964	CM038181.1:20885980..20886043:+	cagugguuuuacccuaugguag	cagugguuuuacccuaugguagguuacgucaugcuguucuaccacaggguagaaccacggaca
novel_13412	CM038183.1:8916771..8916835:+	cuuuuugcggucugggcuugc	cuuuuugcggucugggcuugcuguacauaacucaauagccggaagcccuuaccccaaaaagcau
novel_14770	CM038187.1:3719876..3719938:+	aacauucaacgcugucggugagu	aacauucaacgcugucggugaguuuggaauuaaaaucaaaaccaucgaccguugauugugcc
novel_15599	CM038191.1:451802..451863:+	uucacaguggcuaaguuccg	agggcuuagcugcuugugagcaggguccacaccacgucguguucacaguggcuaaguuccg
novel_16372	CM038192.1:71436837..71436900:-	cccccaggugugauucugauuugc	uuaucagaaucuccagggguacuuauaauuuuaaaaagucccccaggugugauucugauuugc

## Sheet: S5
Table S5: Novel miRNAs detected in the FF-EV NoPB group
provisional id	precursor coordinate	consensus mature sequence	consensus precursor sequence
novel_191	CM038152.1:52867893..52867953:+	ucagugcacuacagaacuuugu	aaaguucugagacacuccgacucugaauaugauagaagucagugcacuacagaacuuugu
novel_770	CM038153.1:41067567..41067629:+	ucuuugguuaucuagcuguauga	ucuuugguuaucuagcuguaugagugguguggagucuucauaaagcuagauaaccgaaagua
novel_1060	CM038153.1:8411543..8411603:-	acaguagucugcacauugguu	cccaguguucagacuaccuguucaggacaaugccguuguacaguagucugcacauugguu
novel_1568	CM038154.1:92734480..92734542:+	ucuuugguuaucuagcuguauga	ucuuugguuaucuagcuguaugagugccacagagccgucauaaagcuagauaaccgaaagua
novel_2177	CM038155.1:15292715..15292775:-	ucuuugguuaucuagcuguauga	ucuuugguuaucuagcuguaugaguguauuggucuucauaaagcuagauaaccgaaagua
novel_2193	CM038155.1:63210155..63210215:+	auuccuggaaauacuguucu	guccaguuuucccaggaaucccuuagaugcuaagacggggauuccuggaaauacuguucu
novel_2814	CM038157.1:593216..593273:+	uuccuaugcauauacuucuuu	uuccuaugcauauacuucuuugagggucaggccuaaagagguguaggcaugggaaaa
novel_4295	CM038159.1:32051300..32051358:+	ugagugugugugugugagugugug	ugagugugugugugugagugugugucgcuccggguccacgcucaugcacacacccaca
novel_6029	CM038164.1:64453695..64453758:-	cuuucagucggauguuugcagc	uguaaacauccucgacuggaagcugugaggccauggaggggcuuucagucggauguuugcagc
novel_6631	CM038167.1:11454700..11454760:+	ccaauauuggcugugcugcucc	uagcagcacagaaauauuggcacugggaagagagucugccaauauuggcugugcugcucc
novel_7979	CM038167.1:17925677..17925736:-	ugaggggcagagagcgagacuuu	ugaggggcagagagcgagacuuuucuauuuuccaaaagcucggucugaggccccucagu
novel_7487	CM038167.1:28037080..28037141:-	uagcuuaucagacugauguugac	uagcuuaucagacugauguugacuguugaaucucauggcaacagcagucgaugggcugucu
novel_8410	CM038168.1:15397863..15397924:-	ucagugcaucacagaacuuugu	gaaguucuguuauacacucaggcuguggcucucugaaagucagugcaucacagaacuuugu
novel_8888	CM038170.1:1777833..1777906:+	ugagguaguagguuguauaguu	ugagguaguagguuguauaguuuuagggucacacccaccacugggagauaacuauacaaucuacugucuuucc
novel_8891	CM038170.1:1780576..1780652:+	agagguaguagguugcauaguu	agagguaguagguugcauaguuuuagggcagggauuuugcccacaaggagauaacuauacgaccugcugccuuucu
novel_9497	CM038170.1:55429009..55429072:+	uucacaguggcuaaguucugc	agagcuuagcugauuggugaacagugacugguuuccgcuuuguucacaguggcuaaguucugc
novel_10191	CM038172.1:32419301..32419365:+	cuuucagucggauguuuacagc	uguaaacauccuugacuggaagcuguaagguguucagaggagcuuucagucggauguuuacagc
novel_11324	CM038176.1:43190539..43190609:+	ugagguaguagguuguauaguu	ugagguaguagguuguauaguuuggggcucugcccugcuaugggguaacuauacaaucuacugucuuucc
novel_11860	CM038177.1:8511257..8511319:-	ccgcacuguggguacuugcugc	uaaagugcugacagugcagauagugguccucuccgugcuaccgcacuguggguacuugcugc
novel_12497	CM038179.1:38964222..38964286:-	uccuguacugagcugccccgagg	uccuguacugagcugccccgaggcccuucgcugugcccagcucggggcagcucaguacaggaug
novel_10768	CM038179.1:38964224..38964285:+	uccuguacugagcugccccgagc	uccuguacugagcugccccgagcugggcacagcgaagggccucggggcagcucaguacagg
novel_12523	CM038180.1:2390658..2390717:+	ucguaccgugaguaauaaugcg	cauuauuacuuuugguacgcgcugugacacuucaaacucguaccgugaguaauaaugcg
novel_12575	CM038180.1:8360219..8360279:+	acaguagucugcacauugguu	cccaguguuuagacuaucuguucaggacucccaaauuguacaguagucugcacauugguu
novel_13838	CM038183.1:8916771..8916834:+	cuuuuugcggucugggcuugc	cuuuuugcggucugggcuugcuguacauaacucaauagccggaagcccuuaccccaaaaagca
novel_12851	CM038184.1:9653701..9653768:-	ugagguaggagguuguauaguu	ugagguaggagguuguauaguugaggaggacacccacggagaucacuauacggccuccuagcuuucc
novel_15599	CM038191.1:451802..451863:+	uucacaguggcuaaguuccg	agggcuuagcugcuugugagcaggguccacaccacgucguguucacaguggcuaaguuccg
novel_15829	CM038191.1:4628748..4628810:+	acaguagucugcacauugguu	cccaguguucagacuaccuguucagggggcuccgaauguguacaguagucugcacauugguu
novel_16372	CM038192.1:71436837..71436900:-	cccccaggugugauucugauuugc	uuaucagaaucuccagggguacuuauaauuuuaaaaagucccccaggugugauucugauuugc
