# Supplementary material for: Integrated molecular analysis of granulosa cells and follicular fluid extracellular vesicles reveals predictive biomarkers of oocyte maturation in the southern white rhinoceros
Source: Front Cell Dev Biol. 2026 Jul 7;14:1849851. doi: 10.3389/fcell.2026.1849851 (PMC13385268; doi:10.3389/fcell.2026.1849851)
Supplement: Supplementary file 2 [file Table1.xlsx]

## Sheet: ALL
GENE ID	P-Value	Fold Change	PB Expression	NoPB Expression
ABCC9	5.53779e-05	NA	0	124
ABHD13	0.000635524	NA	0	53.75
ACTG1	0.0470761	3.00996	1961.5	243.5
ACTN4	0.0466269	-2.25169	127.667	608
AEBP2	0.00669018	-4.37283	23.6667	490.333
ANAPC4	0.000665042	5.71272	511.333	9.75
ANKRD28	0.0352756	4.28011	102	5.25
ARHGEF9	0.0439715	-3.96663	10.25	160.25
ARMC3	0.00545732	-6.22181	2.75	205.25
ARMC8	0.0134259	-6.70736	1	104.5
ARMH4	0.00028493	NA	0	81.25
ARNT	0.0300794	-2.82236	123	870
ART4	0.0387476	4.76907	136.333	5
ASCC1	0.00657429	4.31096	491.25	24.75
ATF4	4.50026e-13	NA	630	0
B3GAT2	0.00712147	4.32263	685.333	34.25
BTBD9	0.000666972	NA	0	62
BUB1	0.0425535	-2.03806	152.75	627.333
C5AR2	0.000954674	NA	0	23
CABIN1	1.21605e-15	NA	1446.33	0
CARS2	0.000995768	NA	27	0
CARS2	0.00131379	NA	14.5	0
CCND3	0.012392	5.68523	141.5	2.75
CCT3	0.00107397	NA	25.3333	0
CD302	3.97802e-11	NA	477.667	0
CDK17	6.08621e-05	NA	124.333	0
CDK5RAP1	1.43722e-05	NA	163.25	0
CDK8	0.010365	3.2409	614.5	65
CDKN1C	0.031057	-5.06529	6.75	226
CEP78	2.46013e-06	NA	0	231.667
CHCHD2	0.000281586	NA	0	74.6667
CKAP2	0.0250114	-4.179	11	199.25
CNBP	1.70105e-06	NA	199	0
CNTLN	0.028367	-5.56224	1	47.25
CSMD3	0.0144868	-6.33092	1.5	120.75
CXX1	0.000820151	NA	38	0
DBT	8.03604e-10	NA	0	438.333
DCUN1D4	0.0314912	-4.31431	6.33333	126
DEFB135	6.73517e-09	NA	431.25	0
DEPDC1	0.0466352	-3.54496	32	373.5
DHX35	0.00013025	NA	0	97
DHX8	6.81492e-07	NA	0	266.333
DIP2C	1.27013e-08	NA	383	0
DLG1	0.0360674	-3.46368	61.6667	680.333
DNAAF11	0.034968	-3.98489	2	31.6667
DNAAF11	0.0354887	4.44294	87	4
DNAJC17	7.27368e-07	NA	261.333	0
DST	3.57011e-14	NA	721	0
DTWD2	0.0349208	4.83289	38	1.33333
DYNC2I1	0.0267315	-5.41954	1.66667	71.3333
EGLN2	0.0297836	2.89271	1366.5	184
EIF2AK1	0.0262932	-5.42626	2.66667	114.667
ENTPD6	1.23073e-11	NA	794.333	0
EPB41L5	1.44724e-11	NA	0	539
EPHA6_g3557.t1	7.7551e-07	NA	0	232
ERCC8	1.06252e-07	NA	0	338
ERP27_g5256.t1	0.0178315	5.27875	252.333	6.5
FAM221B	0.00816173	-5.24793	2.5	95
FAM25A	2.90163e-07	NA	273	0
FBXL7	0.0431049	-3.33801	56.5	571.333
FBXO38	0.0167701	2.54515	1161.5	199
FHL5	0.0132208	-6.2062	2	147.667
FRRS1	1.36437e-09	NA	0	517.667
GABBR1	5.40793e-05	NA	130	0
GFM2	0.0180268	-5.00817	3.66667	118
GFM2	0.0241845	-4.64046	4.25	106
GJB4	0.000174983	NA	0	98.5
H3C1	0.000960167	NA	0	21.5
HEG1	3.8232e-08	NA	0	333.333
HLA-DQB1	0.0470011	4.78941	179.75	6.5
IL1B	0.0116248	-4.98449	6.33333	200.5
INHBA	0.00487377	4.21275	364.667	19.6667
INHBB	0.0421707	2.27618	2017.5	416.5
INSIG2	0.0173005	4.07146	470.75	28
IQSEC1	0.0345551	3.1462	482.5	54.5
KAZN	0.0413562	-4.27302	13.5	261
KCTD9	0.00922999	-2.58862	120.25	723.333
KDM4C	3.89103e-06	NA	0	191.333
KLC4	6.90184e-05	NA	0	157
KLHL18	0.0280271	-5.74953	1.25	67.25
KPNA3	0.020808	5.02089	324.667	10
LACTB	0.0282335	5.2854	263.25	6.75
LIN52	0.00067266	NA	0	52.3333
LOC000000063_g1894.t1	0.0393506	-5.08746	1	34
LRRC43	0.0385596	4.24144	203.333	10.75
LRRC47	0.0262818	-5.08746	2.75	93.5
LRRK1	2.36905e-05	NA	135.333	0
LRSAM1	0.0308825	3.21883	450	48.3333
LY75	9.46583e-06	NA	0	183.25
MAGED2	0.0195265	3.69145	1799	139.25
MAX	4.40085e-07	NA	289.75	0
MBNL2	5.88431e-12	NA	0	632
MDH1B	0.0367397	-5.45066	1.25	54.6667
MED23	0.0311043	-1.71601	405.75	1333
MED28	0.0250698	3.5553	252.75	21.5
MIS18BP1	0.010683	3.95594	516	33.25
MR1	2.47784e-06	NA	233.667	0
MSTRG.100562.1	0.0404164	-4.3744	4.5	93.3333
MSTRG.100606.1	0.046634	-4.09782	12.25	209.75
MSTRG.100618.1	0.0309416	-4.53998	4.75	110.5
MSTRG.100810.1	0.000354378	NA	0	70.3333
MSTRG.101834.1	0.000646962	6.88439	206.75	1.75
MSTRG.102053.1	2.47287e-07	NA	270.667	0
MSTRG.102989.1	0.0437159	-4.79874	3	83.5
MSTRG.103246.1	0.0220954	5.18982	54.75	1.5
MSTRG.103796.1	0.0467775	-5.30986	3.75	148.75
MSTRG.104957.1	0.00497027	-5.87036	3	175.5
MSTRG.106680.1	0.012153	-6.64746	1.33333	133.667
MSTRG.107003.1	0.0342726	-5.63662	3	149.25
MSTRG.107548.1	0.0251277	5.66073	215	4.25
MSTRG.107747.1	0.0405688	3.77259	82	6
MSTRG.108361.1	0.0481002	-4.65662	3	75.6667
MSTRG.108451.1	0.000607183	-6.51043	2	182.333
MSTRG.108827.1	0.0172423	5.22055	65.25	1.75
MSTRG.110461.1	0.00101768	NA	0	22.5
MSTRG.110724.1	0.0314145	-4.8392	6	171.75
MSTRG.111061.1	0.0153406	-5.94251	1.33333	82
MSTRG.112479.1	0.028836	5.2854	48.75	1.25
MSTRG.112746.1	3.60528e-06	NA	213.5	0
MSTRG.112753.1	0.039607	4.66297	50.6667	2
MSTRG.11344.2	3.88171e-10	NA	475.75	0
MSTRG.113865.1	0.0290721	5.55766	78.5	1.66667
MSTRG.114631.1	0.0177682	-4.62619	7.66667	189.333
MSTRG.115926.1	0.0272778	-5.55097	4.25	199.25
MSTRG.116087.1	0.0225496	-5.96347	1.25	78
MSTRG.117389.1	0.0295426	-5.4285	3.75	161.5
MSTRG.117729.1	0.00092745	NA	19	0
MSTRG.118707.1	0.0166393	-4.67018	5.25	133.667
MSTRG.119234.1	0.000410003	NA	0	63
MSTRG.119431.1	0.0277875	-4.32193	1.66667	33.3333
MSTRG.119725.1	0.0103266	-5.21432	1.33333	49.5
MSTRG.119931.1	0.000801571	NA	0	32.5
MSTRG.120241.1	0.0274221	4.0867	314.333	18.5
MSTRG.120485.1	4.05103e-05	NA	0	158
MSTRG.120490.1	0.0224244	-5.70736	1	52.25
MSTRG.120891.3	0.0286041	4.76445	88.3333	3.25
MSTRG.12101.1	0.0418845	-4.15528	7.33333	130.667
MSTRG.121066.1	0.00825831	-5.12412	4	139.5
MSTRG.121491.1	0.0501709	-5.27053	1.25	48.25
MSTRG.122415.1	0.00992202	-6.69209	1.25	129.25
MSTRG.122421.1	0.000774756	NA	0	41.25
MSTRG.12254.1	3.87536e-07	NA	312	0
MSTRG.122864.1	0.0184024	-5.63118	4	198.25
MSTRG.122891.1	0.0245621	-4.46632	9.5	210
MSTRG.123508.1	0.000517704	NA	0	63
MSTRG.124463.1	0.0132537	-6.20294	2.25	165.75
MSTRG.124637.1	0.0266578	-4.40939	6	127.5
MSTRG.124749.1	0.00102442	NA	0	34
MSTRG.12488.4	4.99025e-07	NA	0	259.333
MSTRG.12488.6	2.48444e-10	NA	436	0
MSTRG.124917.1	0.0290011	-5.006	2.5	80.3333
MSTRG.126991.1	0.0395372	-4.37029	11	227.5
MSTRG.127502.1	0.00055878	NA	0	52.5
MSTRG.127851.1	0.0273045	-5.17684	4.33333	156.75
MSTRG.128219.1	0.0198806	-4.87958	2.66667	78.5
MSTRG.128560.1	0.0202953	-4.7625	3.5	95
MSTRG.128909.1	0.0492858	-5.16239	2.66667	95.5
MSTRG.130072.1	0.0298659	-4.45943	2.25	49.5
MSTRG.130549.1	0.0438071	-5.36923	1.5	62
MSTRG.131062.1	0.0128164	5.48113	67	1.5
MSTRG.131224.1	0.00543056	-5.34453	4.75	193
MSTRG.131750.1	0.000150992	NA	0	120.5
MSTRG.131950.1	0.0396848	4.55459	31.3333	1.33333
MSTRG.132269.1	0.0212323	-6.224	1	74.75
MSTRG.133086.1	0.0496215	-4.44626	1.66667	36.3333
MSTRG.133228.1	0.0293056	5.8147	98.5	1.75
MSTRG.133474.1	0.0412108	-5.17356	2.75	99.25
MSTRG.13355.1	0.00768065	5.8147	98.5	1.75
MSTRG.133999.1	0.0258354	-6.02385	1.25	81.3333
MSTRG.134597.1	0.0126205	5.45121	43.75	1
MSTRG.134603.1	0.0077257	-5.82909	1.66667	94.75
MSTRG.13581.1	0.00018747	-5.2913	73	2858.67
MSTRG.136007.1	0.0251592	-5.11374	2	69.25
MSTRG.136112.1	0.0330032	6.29921	157.5	2
MSTRG.136198.1	0.000422549	NA	0	73.3333
MSTRG.136290.1	0.00896783	6.16993	126	1.75
MSTRG.13722.1	0.0303789	4.79874	55.6667	2
MSTRG.137514.1	0.0480217	-5.5025	2	90.6667
MSTRG.137962.1	0.0239086	-5.74595	1	53.6667
MSTRG.13797.1	4.04075e-05	NA	0	139.333
MSTRG.139228.1	0.023391	5.7829	234	4.25
MSTRG.139442.1	0.0316671	-4.25123	7.66667	146
MSTRG.139606.1	0.00302208	-6.43296	2.5	216
MSTRG.141110.1	0.0491429	3.28876	161.25	16.5
MSTRG.141367.1	0.00377102	3.94582	400.667	26
MSTRG.141684.1	0.0117028	5.7211	52.75	1
MSTRG.141753.1	0.0313731	-4.32425	10.3333	207
MSTRG.143882.1	0.0472149	-3.96347	3.33333	52
MSTRG.144186.1	0.0451314	-5.08037	2	67.6667
MSTRG.144642.1	0.0195812	-6.09029	2.5	170.333
MSTRG.14484.1	0.0490701	-1.38646	988	2583
MSTRG.145349.1	0.0332587	4.93074	40.6667	1.33333
MSTRG.145354.1	0.0474493	-4.78136	1	27.5
MSTRG.14568.1	0.0498782	4.74416	44.6667	1.66667
MSTRG.145761.1	0.0458044	4.26679	25.6667	1.33333
MSTRG.146075.1	0.0393499	-4.46949	9.75	216
MSTRG.146604.1	0.0377771	-4.88417	2.66667	78.75
MSTRG.146772.1	0.0222397	-5.98868	1.5	95.25
MSTRG.146895.1	0.00392555	-5.51175	4	182.5
MSTRG.146901.1	0.0476854	-4.59163	6.75	162.75
MSTRG.146996.1	0.0485912	-4.13053	5.5	96.3333
MSTRG.148780.1	0.00703512	-5.74177	3.75	200.667
MSTRG.150228.1	0.00833954	-5.30544	3.66667	145
MSTRG.150345.1	0.000968025	NA	0	29.6667
MSTRG.150353.1	0.0139375	-5.03953	3	98.6667
MSTRG.150829.1	0.0417888	-5.72247	1.66667	88
MSTRG.151000.1	0.0266388	5.02483	73.25	2.25
MSTRG.151050.1	0.038895	-5.2854	2.75	107.25
MSTRG.15145.1	5.77971e-06	NA	187.5	0
MSTRG.15224.1	0.0233957	4.50779	136.5	6
MSTRG.152326.1	0.0476161	-5.04439	1.25	41.25
MSTRG.152654.1	0.0477765	-4.83289	1.33333	38
MSTRG.153506.1	0.0235092	-5.86212	3	174.5
MSTRG.153696.1	0.0232453	4.822	148.5	5.25
MSTRG.154254.1	0.035384	-5.78463	2	110.25
MSTRG.154490.1	0.0261267	4.64082	118.5	4.75
MSTRG.154710.1	0.00244349	5.25694	401.5	10.5
MSTRG.155698.1	0.0075822	7.20701	147.75	1
MSTRG.155724.1	0.0170699	-5.85549	3.33333	193
MSTRG.156035.1	0.031359	-3.93729	24	367.667
MSTRG.157187.1	0.0477419	-4.52356	3	69
MSTRG.157839.1	0.00108259	NA	21	0
MSTRG.157935.1	0.0392874	-4.47558	8.75	194.667
MSTRG.158085.1	0.0290973	-5.79442	1	55.5
MSTRG.158595.1	0.0126243	-6.79961	1.25	139.25
MSTRG.158715.1	0.0380294	-4.35015	6.75	137.667
MSTRG.158735.1	0.00117047	NA	0	20.5
MSTRG.159060.1	0.0232432	-4.92916	7.5	228.5
MSTRG.16047.1	0.047243	-5.49643	1.75	79
MSTRG.16048.1	0.0401193	-4.01495	2	32.3333
MSTRG.16050.6	1.08468e-07	NA	0	292
MSTRG.161117.1	0.0185164	-5.61471	3	147
MSTRG.161140.1	0.0424322	4.03953	37	2.25
MSTRG.161163.1	0.0238626	5.11988	191.25	5.5
MSTRG.161409.1	0.0167668	5.49067	202.333	4.5
MSTRG.161575.1	0.0133743	-6.38494	1.75	146.25
MSTRG.161991.1	0.0131935	-6.44057	1.75	152
MSTRG.162501.1	0.00124549	NA	0	20.6667
MSTRG.162763.1	0.0127504	-5.27955	6.33333	246
MSTRG.163042.1	0.0393034	-5.19377	1.25	45.75
MSTRG.16306.1	0.0258665	-5.31288	1.33333	53
MSTRG.163172.1	0.0050145	6.96578	187.5	1.5
MSTRG.163523.1	0.039257	4.20263	96.6667	5.25
MSTRG.165052.1	0.0251645	-4.40939	2	42.5
MSTRG.165931.1	0.000684272	-6.74483	1.33333	143
MSTRG.16596.3	0.0329662	3.24111	439.667	46.5
MSTRG.166142.1	0.000544455	NA	0	55
MSTRG.168817.1	0.0316098	-4.11018	10.5	181.333
MSTRG.17027.1	0.0444188	-5.31536	2.75	109.5
MSTRG.170502.1	0.0142313	-6.43185	2	172.667
MSTRG.170505.1	1.2199e-06	NA	213	0
MSTRG.170506.1	0.00864741	5.59163	108.5	2.25
MSTRG.171206.1	0.041517	-5.13116	3.66667	128.5
MSTRG.171556.1	0.0393741	5.62644	61.75	1.25
MSTRG.171678.1	0.0148618	6.3599	102.667	1.25
MSTRG.1718.1	0.0343763	-4.49185	7	157.5
MSTRG.171900.1	0.0427246	4.04439	33	2
MSTRG.172079.1	0.0468232	-4.58496	6.75	162
MSTRG.172227.1	0.0285044	-4.69032	2.75	71
MSTRG.17301.1	0.0194963	5.31228	49.6667	1.25
MSTRG.173031.1	0.0223923	-5.69581	3	155.5
MSTRG.173314.1	0.0353218	4.14684	31	1.75
MSTRG.173572.1	0.0434305	-4.59991	1	24.25
MSTRG.173649.1	0.0216503	4.96347	39	1.25
MSTRG.174179.1	5.78204e-05	NA	0	136
MSTRG.174501.1	0.0221977	6.53398	139	1.5
MSTRG.175673.1	1.71189e-05	NA	0	152.5
MSTRG.17621.1	0.0291217	-5.5502	1.75	82
MSTRG.178269.1	0.0127613	-5.1334	1.66667	58.5
MSTRG.17869.4	1.08041e-05	NA	0	166.5
MSTRG.178834.1	0.000232526	NA	99.3333	0
MSTRG.179217.1	0.00950964	5.54303	93.25	2
MSTRG.179350.1	0.0447793	-4.90173	2.33333	69.75
MSTRG.180051.1	0.0462354	-3.9386	13.5	207
MSTRG.180332.1	0.0348293	-4.9	3.5	104.5
MSTRG.181119.1	0.0335584	4.08746	17	1
MSTRG.181536.1	0.0414512	4.60486	91.25	3.75
MSTRG.182144.1	0.0318781	-5.34483	6.25	254
MSTRG.182730.1	0.0387975	4.57743	47.75	2
MSTRG.185318.1	0.0185072	-4.41873	9.66667	206.75
MSTRG.185583.1	0.0431005	4.18587	91	5
MSTRG.185628.1	6.014e-05	NA	127.667	0
MSTRG.18658.1	0.00521406	-5.57365	2.66667	127
MSTRG.186652.1	0.0453906	-4.11548	3	52
MSTRG.186909.1	0.0357157	5.42626	86	2
MSTRG.187026.1	0.0231012	6.08321	84.75	1.25
MSTRG.187277.1	0.0143896	-6.37504	1.5	124.5
MSTRG.188795.1	0.0177255	-5.40727	4	169.75
MSTRG.188926.1	0.0424029	5.05094	55.25	1.66667
MSTRG.189576.1	7.04994e-06	NA	0	213.5
MSTRG.190054.1	0.0183556	-5.50893	2.33333	106.25
MSTRG.190892.1	0.000817746	NA	0	47
MSTRG.190908.1	0.0469337	-5.33985	2	81
MSTRG.190920.1	0.00913343	-5.22882	4	150
MSTRG.19123.1	0.0375631	-5.39722	1.75	73.75
MSTRG.191659.1	0.0451849	-5.04166	4	131.75
MSTRG.192145.1	0.0355683	3.94373	234.667	15.25
MSTRG.192148.1	0.0222977	-6.73877	1.25	133.5
MSTRG.192155.1	0.00353571	4.96484	351.333	11.25
MSTRG.193387.1	0.0342651	5.27019	141.5	3.66667
MSTRG.193886.1	9.91196e-05	NA	0	126
MSTRG.194076.1	0.034131	4.38247	36.5	1.75
MSTRG.19492.1	0.0102137	5.77698	82.25	1.5
MSTRG.195387.1	0.00943776	-5.50956	6.75	307.5
MSTRG.195506.1	0.000661955	NA	0	36.5
MSTRG.195692.1	0.0484495	-4.06848	13.5	226.5
MSTRG.197009.1	0.0365612	-4.21432	2.66667	49.5
MSTRG.197054.1	0.00797887	5.5812	95.75	2
MSTRG.197092.1	0.040863	-5.53916	1	46.5
MSTRG.19737.1	0.0253898	-5.83763	1.33333	76.25
MSTRG.197716.1	0.047876	-3.74416	1.66667	22.3333
MSTRG.198324.1	0.015947	-5.1964	4.5	165
MSTRG.198506.1	0.045706	-4.19967	1.33333	24.5
MSTRG.198686.1	0.013395	-6.17849	1.75	126.75
MSTRG.198743.1	0.0165912	-6.20163	1.25	92
MSTRG.199307.1	0.0176006	5.25739	38.25	1
MSTRG.199737.1	0.0309193	4.48113	33.5	1.5
MSTRG.200041.1	0.0359307	3.88753	18.5	1.25
MSTRG.200372.1	0.0482691	4.78136	55	2
MSTRG.200461.1	0.00542895	7.49825	226	1.25
MSTRG.200504.1	0.018051	-5.57154	3.75	178.333
MSTRG.201316.1	7.40991e-06	NA	0	184
MSTRG.201451.1	0.000296383	NA	70.6667	0
MSTRG.201517.1	0.0045354	-5.78463	1.33333	73.5
MSTRG.201803.1	3.53366e-05	NA	0	158.5
MSTRG.202207.1	0.0144358	-6.37504	0.75	62.25
MSTRG.202596.1	0.0161479	-6.43463	1.33333	115.333
MSTRG.202625.1	0.0451645	-4.19967	2.66667	49
MSTRG.20291.1	0.0296699	-4.27417	10.75	208
MSTRG.203136.1	0.0325172	4.90511	269.667	9
MSTRG.203152.1	0.0468639	-4.04731	3.75	62
MSTRG.203253.1	0.0320579	-5.70782	1.25	65.3333
MSTRG.204075.1	0.000991068	NA	0	27.75
MSTRG.20417.1	0.0150085	4.47917	184	8.25
MSTRG.204227.1	0.0380508	-5.22882	3.5	131.25
MSTRG.204508.1	0.0215144	-4.13955	1.33333	23.5
MSTRG.204541.1	0.0224127	-5.06774	3.25	109
MSTRG.2046.3	2.09904e-07	NA	0	268
MSTRG.205191.1	0.0449808	-4.05009	7.66667	127
MSTRG.205287.1	0.0458776	-5.22239	1.5	56
MSTRG.205826.1	0.00565289	-7.14466	1.33333	188.667
MSTRG.20724.1	0.0266946	5.51096	228	5
MSTRG.207404.1	0.0347503	4.10434	21.5	1.25
MSTRG.207689.1	0.0244132	-5.88753	1.25	74
MSTRG.208497.1	0.0451516	-4.48239	4.25	95
MSTRG.20944.1	3.68962e-06	NA	0	189.667
MSTRG.209567.1	0.0491749	-4.40372	3	63.5
MSTRG.209918.1	0.0212651	-5.91886	1	60.5
MSTRG.210287.1	0.000642551	NA	0	48.6667
MSTRG.212073.1	0.00293102	-7.2503	1	152.25
MSTRG.21221.3	6.47378e-06	NA	173.5	0
MSTRG.212251.1	0.036188	-5.83289	2.66667	152
MSTRG.212716.1	0.0157829	5.29624	222.667	5.66667
MSTRG.213525.1	0.0444434	4.3505	51	2.5
MSTRG.213547.1	0.021455	5.2817	194.5	5
MSTRG.213784.1	0.0397578	-5.26053	3	115
MSTRG.214541.1	0.0299882	2.71432	7821.25	1191.75
MSTRG.214912.1	0.0241025	4.27302	19.3333	1
MSTRG.21535.1	0.0434482	4.00429	168.5	10.5
MSTRG.215470.1	0.0133892	-6.55651	1.33333	125.5
MSTRG.215490.1	0.0442088	-5.08612	5.25	178.333
MSTRG.216891.1	0.0461856	4.30581	44.5	2.25
MSTRG.216942.1	0.0299868	-4.43105	3.5	75.5
MSTRG.217095.1	0.0306207	-5.59991	2	97
MSTRG.217122.1	0.00963705	5.68089	256.5	5
MSTRG.217451.1	0.000316779	NA	0	68
MSTRG.217784.1	0.036293	-5.40372	3	127
MSTRG.218221.1	0.0257426	-4.43582	7	151.5
MSTRG.218573.1	0.0277453	4.5755	101.333	4.25
MSTRG.219351.1	0.039762	4.33787	45.5	2.25
MSTRG.219595.1	0.00196575	-6.28129	3	233.333
MSTRG.219853.1	0.00144836	NA	0	23.25
MSTRG.219868.1	0.000510042	NA	39.6667	0
MSTRG.220396.1	0.0206133	4.95884	77.75	2.5
MSTRG.221235.1	0.0300675	-4.97154	4	125.5
MSTRG.221642.1	0.0313001	4.50779	68.25	3
MSTRG.222536.1	0.0474374	-3.89107	13.75	204
MSTRG.222802.1	0.026736	-4.73697	1	26.6667
MSTRG.223381.1	0.0494473	-5.33985	2.66667	108
MSTRG.224202.1	1.64793e-06	NA	0	253.75
MSTRG.224232.1	0.0362683	-4.90207	2.5	74.75
MSTRG.224569.1	0.000218147	-6.97441	1.33333	167.667
MSTRG.225786.1	0.0154305	5.53398	46.3333	1
MSTRG.225835.1	0.00766045	-5.21917	4	149
MSTRG.226.1	1.88272e-07	NA	0	288.667
MSTRG.226444.1	0.0306551	-3.98272	3.5	55.3333
MSTRG.226533.1	0.0142271	4.38904	110	5.25
MSTRG.227082.1	0.0148819	-5.33498	5.5	222
MSTRG.227175.1	0.0348605	-4.20309	10.75	198
MSTRG.22725.1	0.00788939	-5.17348	3.75	135.333
MSTRG.227328.1	0.0224162	-6	1.75	112
MSTRG.228094.1	0.0461934	-5.2127	3	111.25
MSTRG.228273.1	0.0480308	-4.74416	1.25	33.5
MSTRG.228385.1	0.0183635	-6.01123	1	64.5
MSTRG.228559.1	0.000824628	NA	0	27
MSTRG.22859.1	0.0418247	-4.17991	2.66667	48.3333
MSTRG.23012.1	0.0346245	4.92547	136.75	4.5
MSTRG.230310.1	0.000273136	-7.06878	1.33333	179
MSTRG.230428.1	0.0452211	-3.822	2.33333	33
MSTRG.230827.1	0.000477453	NA	0	60
MSTRG.231004.1	0.000148091	-6.91289	2	241
MSTRG.231307.1	0.0132388	-4.61748	9.75	239.333
MSTRG.231953.1	0.0041865	-5.32572	6.33333	254
MSTRG.231996.1	0.0156971	-5.47573	1.33333	59.3333
MSTRG.232313.1	0.0487124	-5.46923	2.5	110.75
MSTRG.23280.1	0.00444886	6.35252	286	3.5
MSTRG.23323.1	0.0107763	-6.8679	1.25	146
MSTRG.233348.1	0.0463246	-5.43296	1.25	54
MSTRG.233479.1	0.000287314	NA	0	78.5
MSTRG.233670.1	0.000821713	NA	0	42
MSTRG.233746.1	0.0400543	4.16993	31.5	1.75
MSTRG.234320.1	0.0326729	-5.09686	4.5	154
MSTRG.234391.1	0.000831497	NA	0	41.3333
MSTRG.2345.1	0.0487055	-4.95641	7	217.333
MSTRG.2351.1	1.15018e-05	NA	0	174
MSTRG.235367.1	0.0224135	4.73853	153.5	5.75
MSTRG.235833.1	0.0307115	-4.97346	3	94.25
MSTRG.236153.1	0.0485217	5.09803	34.25	1
MSTRG.236226.1	0.0369448	-3.97728	2	31.5
MSTRG.236372.1	0.0362781	-5.19814	3.75	137.667
MSTRG.236475.1	0.00102246	NA	0	26.6667
MSTRG.237682.1	0.0460205	4.29768	44.25	2.25
MSTRG.237971.1	0.0196935	-4.72022	3.25	85.6667
MSTRG.238098.1	0.0006801	-6.6839	2.25	231.333
MSTRG.239225.1	0.0264585	5.18903	228	6.25
MSTRG.239273.1	0.000110112	NA	153.5	0
MSTRG.239536.1	0.0474397	-3.96683	2.75	43
MSTRG.23997.1	0.0392575	-5.2854	1.25	48.75
MSTRG.240149.1	0.0427597	4.39232	28	1.33333
MSTRG.240411.3	0.0277497	-4.49185	2.66667	60
MSTRG.241104.1	0.0128244	-6.43296	1.66667	144
MSTRG.241474.1	0.0174558	-5.32992	1.5	60.3333
MSTRG.24160.1	0.0492634	-4.90689	2	60
MSTRG.241947.1	0.000371061	NA	0	90.5
MSTRG.242428.1	0.0390708	-5.21723	1.25	46.5
MSTRG.24275.1	0.0331087	-5.12928	2.33333	81.6667
MSTRG.243194.1	0.0402606	5.78354	165.25	3
MSTRG.244314.1	0.0460943	-4.44383	7.75	168.667
MSTRG.244397.1	0.0346111	5.27213	135.25	3.5
MSTRG.244754.1	0.0129527	5.44057	76	1.75
MSTRG.244944.1	0.0137347	-6.41785	1	85.5
MSTRG.244990.1	0.0207604	-3.03342	32	262
MSTRG.245067.1	0.0384851	-4.58925	7	168.5
MSTRG.245657.1	0.0412644	-5.49452	3	135.25
MSTRG.245837.1	0.017919	5.04439	44	1.33333
MSTRG.246492.1	0.000476203	NA	0	57.3333
MSTRG.246910.1	0.0328458	-4.28157	9.66667	188
MSTRG.247031.1	0.030818	-5.58496	2.75	132
MSTRG.247288.1	0.00148212	NA	0	16
MSTRG.247741.1	0.031346	-5.62449	2.25	111
MSTRG.248171.1	0.0414244	-5.38543	3.33333	139.333
MSTRG.248315.1	0.0412882	-3.88264	2	29.5
MSTRG.248953.1	0.0297424	-5.28204	3.66667	142.667
MSTRG.248973.1	0.040899	-5	1	32
MSTRG.249379.1	0.000311839	NA	0	74.6667
MSTRG.249470.1	0.0501956	-4.88381	1.75	51.6667
MSTRG.250195.1	0.0446964	-5.15381	1.25	44.5
MSTRG.250323.1	0.0441249	4.79701	34.75	1.25
MSTRG.251080.1	0.0499379	-4.88874	1.33333	39.5
MSTRG.251297.1	0.000363989	NA	0	86
MSTRG.251919.1	0.0163434	-4.74643	6.33333	170
MSTRG.252362.1	0.0245893	-5.57743	5	238.75
MSTRG.2529.1	0.0354838	-4.69426	3	77.6667
MSTRG.253610.1	0.018208	5.64386	87.5	1.75
MSTRG.254099.1	0.0175141	3.53233	529.333	45.75
MSTRG.254336.1	0.0419986	4.24793	33.25	1.75
MSTRG.254965.1	0.022352	-4.63807	1.66667	41.5
MSTRG.255081.1	0.0354712	6.31079	258	3.25
MSTRG.255109.1	0.000300453	NA	0	106.5
MSTRG.256107.1	0.0473052	4.2303	61	3.25
MSTRG.256330.1	0.0162514	-4.76487	5.33333	145
MSTRG.257122.1	0.0417774	-4.98185	1.25	39.5
MSTRG.257428.1	0.0447805	-5.29462	1.33333	52.3333
MSTRG.258173.1	0.00781407	-6.79008	1.75	193.667
MSTRG.258542.1	0.0227905	5.90689	135	2.25
MSTRG.258768.1	0.000448242	NA	0	98.25
MSTRG.259009.1	0.0396689	3.60679	166.5	13.6667
MSTRG.259815.1	0.028288	-5.50346	2.75	124.75
MSTRG.260288.1	0.0370651	-5.29108	3.25	127.25
MSTRG.261820.1	0.0291842	-5.86212	2	116.333
MSTRG.26275.1	0.0497643	4.38466	47	2.25
MSTRG.263244.1	0.0275617	-5.01495	0.75	24.25
MSTRG.263439.1	0.000723635	NA	32.5	0
MSTRG.263560.1	0.0322071	4.60486	36.5	1.5
MSTRG.264653.1	0.00869246	-5.12412	1.33333	46.5
MSTRG.265255.1	0.044721	-4.71425	1	26.25
MSTRG.265737.1	0.0149275	5.62059	82	1.66667
MSTRG.266876.1	0.041139	-5.26991	6	231.5
MSTRG.26740.1	2.63621e-05	NA	0	142.75
MSTRG.26809.1	0.000353563	NA	0	69.25
MSTRG.268556.1	0.0259708	-5.63973	1.75	87.25
MSTRG.268830.1	0.0159755	-5.56139	3	141.667
MSTRG.269439.1	0.0151409	-5.02554	1.75	57
MSTRG.269974.1	0.0481613	-4.18982	4	73
MSTRG.270652.1	0.0497254	-5.22437	3.25	121.5
MSTRG.270722.1	0.0495417	-4.78825	4.75	131.25
MSTRG.270732.1	9.82855e-05	NA	0	126
MSTRG.271200.1	0.0156262	-5.21529	5	185.75
MSTRG.272169.1	0.0377335	-4.22607	7	131
MSTRG.272311.1	0.000100284	NA	0	153.667
MSTRG.272408.1	0.046959	-3.90388	16	239.5
MSTRG.27347.1	0.0157935	5.49985	45.25	1
MSTRG.273477.1	0.0343007	4.3874	73.25	3.5
MSTRG.273624.1	0.0238467	-5.71425	1	52.5
MSTRG.27375.1	0.0305017	-5.48113	1	44.6667
MSTRG.273935.1	0.0401506	-4.3345	6.66667	134.5
MSTRG.274012.1	8.11602e-05	NA	100.667	0
MSTRG.274990.1	0.0433625	-4.44057	1.75	38
MSTRG.275784.1	0.036643	-5.27479	3.5	135.5
MSTRG.27637.1	0.0464043	-4.02209	6.75	109.667
MSTRG.276851.1	2.94256e-05	NA	196.667	0
MSTRG.277045.1	0.0201376	6.1247	209.333	3
MSTRG.277440.1	0.00112347	NA	0	40.25
MSTRG.277445.1	0.0364559	4.32593	90.25	4.5
MSTRG.27811.1	0.0116588	-6.7039	1	104.25
MSTRG.279034.1	0.0502636	-3.74416	2.5	33.5
MSTRG.279847.1	0.0434942	-5.19967	4	147
MSTRG.280278.1	0.000251015	NA	0	76
MSTRG.280487.1	0.00172638	NA	0	18.3333
MSTRG.280913.1	0.0463046	-4.20555	3.33333	61.5
MSTRG.281066.1	0.048368	4.6746	166	6.5
MSTRG.282270.1	0.0427101	-5.55459	2.5	117.5
MSTRG.282272.1	0.000230591	6.31349	397.667	5
MSTRG.282648.1	0.00243841	-4.8147	10.5	295.5
MSTRG.282817.1	0.0232897	-5.81762	1.66667	94
MSTRG.283030.1	0.0343633	-5.07682	1	33.75
MSTRG.283460.1	0.000801918	NA	0	40.75
MSTRG.285844.1	0.0401615	-5.09276	4.66667	159.25
MSTRG.286677.1	0.0353408	-4.26946	4.66667	90
MSTRG.287478.1	0.0154889	-6.12928	1.5	105
MSTRG.287774.1	0.0466975	4.45213	98.5	4.5
MSTRG.287785.1	0.0341564	-5.98413	1.66667	105.5
MSTRG.287913.1	1.20854e-05	NA	0	192
MSTRG.288387.1	0.000660532	NA	0	44.25
MSTRG.288682.1	0.0286925	5.848	72	1.25
MSTRG.288816.1	0.0495137	-4.86074	6	174.333
MSTRG.288933.1	0.000185852	NA	0	106.75
MSTRG.289393.30	0.00575672	-6.03042	2.75	179.75
MSTRG.290261.1	0.0481004	-3.58279	18.5	221.667
MSTRG.290276.1	0.0235644	-5.98185	1.25	79
MSTRG.290875.1	0.0429221	-5.00899	1.25	40.25
MSTRG.291199.1	0.025639	-5.02888	4.25	138.75
MSTRG.291333.1	0.00655236	-5.18982	6	219
MSTRG.292267.1	0.0424467	-4.65821	2	50.5
MSTRG.293298.2	0.00103535	NA	0	27.3333
MSTRG.293600.1	8.1397e-05	NA	0	129.5
MSTRG.293779.1	0.0452589	-4.82597	3.66667	104
MSTRG.294690.1	0.0384317	-4.66448	6.25	158.5
MSTRG.295382.1	0.0314309	-4.8618	3.25	94.5
MSTRG.295579.1	0.0409971	-5.69116	1.5	77.5
MSTRG.296598.1	0.0346426	-4.68806	6	154.667
MSTRG.298495.1	0.00767891	-5.84452	3.25	186.75
MSTRG.298577.1	0.0344772	-4.39993	4.5	95
MSTRG.299195.4	0.0236169	-4.68536	9.25	238
MSTRG.299906.1	0.0128345	-5.50462	1.66667	75.6667
MSTRG.300146.1	0.0224771	-5.90689	1.25	75
MSTRG.300878.1	0.0360054	-4.26946	9.33333	180
MSTRG.301558.1	5.01535e-09	NA	440.667	0
MSTRG.302479.1	0.0456063	-5.24511	4.5	170.667
MSTRG.304227.1	0.00807139	6.52878	207.75	2.25
MSTRG.304344.1	0.0284867	-5.66469	3.66667	186
MSTRG.304714.1	0.035264	-5.78427	2.25	124
MSTRG.305136.1	0.023069	-4.49438	6.33333	142.75
MSTRG.306439.1	0.0301845	-4.39232	3	63
MSTRG.307135.1	0.0137155	-6.26053	1.5	115
MSTRG.308074.1	0.0178122	-4.88042	2.75	81
MSTRG.308223.1	0.000704078	NA	0	49.25
MSTRG.309075.1	0.0490453	-5.30948	2.66667	105.75
MSTRG.309646.1	0.00691657	-5.95198	3.5	216.667
MSTRG.309988.1	0.0452802	-3.85798	2	29
MSTRG.310928.1	0.000254257	NA	0	78
MSTRG.310967.1	0.048062	4.01792	27	1.66667
MSTRG.311112.1	0.0126097	-4.96578	1	31.25
MSTRG.311630.1	0.0140689	-5.75154	2	107.75
MSTRG.311862.1	0.0132422	5.67749	166.333	3.25
MSTRG.312477.1	0.029271	5.22882	150	4
MSTRG.312963.1	0.029711	-5.41052	3.75	159.5
MSTRG.313704.1	0.0491209	4.18239	145.25	8
MSTRG.314912.1	0.0463522	-5.6865	1.33333	68.6667
MSTRG.314981.1	0.0423092	4.33628	50.5	2.5
MSTRG.316341.1	0.0393977	-5.17792	1.25	45.25
MSTRG.316386.1	0.0456997	5.71425	70	1.33333
MSTRG.316865.1	0.000561224	NA	0	76.5
MSTRG.317209.1	0.0394875	-4.03814	2.33333	38.3333
MSTRG.317319.1	0.0245034	5.47843	133.75	3
MSTRG.317957.1	0.0363955	5.64386	50	1
MSTRG.318474.1	0.0188278	-5.96	3	186.75
MSTRG.318565.1	0.0284919	-4.35755	2	41
MSTRG.319154.1	0.0447138	-4.93546	1.25	38.25
MSTRG.319632.1	0.0142515	-6.0602	2.75	183.5
MSTRG.319786.1	0.0268791	-5.60239	3	145.75
MSTRG.32027.1	0.0230685	-6.02975	1.25	81.6667
MSTRG.320550.1	0.000692452	-7.40429	1.25	211.75
MSTRG.320639.2	0.0357547	-4.22542	12.75	238.5
MSTRG.321234.1	0.0272857	4.7038	143.333	5.5
MSTRG.321305.1	5.84042e-05	NA	0	132.5
MSTRG.321374.1	0.0234483	-5.04731	7.5	248
MSTRG.321504.1	2.14669e-05	NA	0	150.25
MSTRG.322272.1	0.0180653	6.92283	182	1.5
MSTRG.322301.1	0.0503099	4.62936	90.75	3.66667
MSTRG.322404.1	0.0461588	-5.4411	2.25	97.75
MSTRG.322582.1	0.000559308	NA	0	42.5
MSTRG.324884.1	0.0368576	-4.08746	2	34
MSTRG.325201.1	0.0329523	-4.3373	4.66667	94.3333
MSTRG.325741.1	0.050431	-3.86819	11.3333	165.5
MSTRG.327027.1	0.0436735	-4.96347	1.25	39
MSTRG.327426.1	0.0172965	-5.65431	2.75	138.5
MSTRG.327524.1	0.0362658	4.41954	53.5	2.5
MSTRG.327736.1	0.0216718	3.76553	17	1.25
MSTRG.32787.1	0.000850929	NA	0	26.6667
MSTRG.32805.1	0.0340774	4.82273	70.75	2.5
MSTRG.32830.1	0.0167712	5.17792	60.3333	1.66667
MSTRG.329020.1	0.0360012	-4.0199	2.25	36.5
MSTRG.329090.1	0.0344669	4.10852	23	1.33333
MSTRG.330232.1	0.0170061	-5.91488	2.25	135.75
MSTRG.330240.1	0.015222	-4.99435	1.33333	42.5
MSTRG.330292.1	0.0140319	-4.97728	5.66667	178.5
MSTRG.330587.1	0.00679156	4.53051	554.667	24
MSTRG.330842.1	0.0301686	4.03302	442	27
MSTRG.331013.1	0.0208764	-4.45095	7.75	169.5
MSTRG.331156.1	0.0444785	-4.17632	6.25	113
MSTRG.331316.1	0.000732702	NA	0	61.25
MSTRG.331349.1	0.00790522	-5.55075	1.33333	62.5
MSTRG.331480.1	0.0310172	-1.95866	162.25	630.667
MSTRG.33171.1	0.0406183	-4.36632	2.66667	55
MSTRG.331807.1	0.000104824	NA	129.75	0
MSTRG.331894.1	0.000139077	NA	90	0
MSTRG.331981.1	0.000302488	NA	139.75	0
MSTRG.332317.1	0.000654465	NA	0	42.3333
MSTRG.332775.1	0.0373387	-4.17235	11	198.333
MSTRG.332854.1	0.0283417	-5.47032	1	44.3333
MSTRG.333110.1	0.0308898	-5.25334	1.75	66.75
MSTRG.333149.1	0.0409377	-4.84298	5	143.5
MSTRG.334397.1	0.0201975	-4.72893	4.5	119.333
MSTRG.334880.1	0.00186856	NA	0	14.3333
MSTRG.335548.1	0.0447766	-5.53694	1.75	81.25
MSTRG.335723.1	0.0076316	3.83376	413.5	29
MSTRG.335726.1	0.0484148	4.2741	111.25	5.75
MSTRG.336017.1	0.0294642	-5.22578	4.75	177.75
MSTRG.338103.1	0.0188592	5.43741	65	1.5
MSTRG.338153.1	0.0087673	-5.30378	2	79
MSTRG.33880.1	0.0189304	-6.39518	1.5	126.25
MSTRG.338824.1	0.000728215	NA	41.3333	0
MSTRG.339358.1	0.0468463	4.24031	47.25	2.5
MSTRG.339370.1	0.0502719	-4.40769	10	212.25
MSTRG.340331.1	0.0393305	-5.19265	1.75	64
MSTRG.340507.1	0.00260335	6.9386	214.667	1.75
MSTRG.340660.1	0.0324169	4.82018	84.75	3
MSTRG.340669.1	0.0384595	-4.2854	4	78
MSTRG.341570.1	0.0481553	-5.14636	3	106.25
MSTRG.341855.1	0.0322123	-5.52513	1.66667	76.75
MSTRG.343309.1	0.000820023	NA	0	28
MSTRG.343581.1	2.96348e-05	NA	0	150.667
MSTRG.343665.1	0.0334985	-5.59991	1.5	72.75
MSTRG.343812.1	3.80466e-06	NA	0	206.333
MSTRG.343940.1	0.0158623	6.39232	63	0.75
MSTRG.344083.1	0.0485741	-3.96396	9.5	148.25
MSTRG.344384.1	0.0483339	4.1247	39.25	2.25
MSTRG.345287.1	0.0454087	-5.55075	2	93.75
MSTRG.346739.1	0.000700762	NA	0	50.3333
MSTRG.346889.1	0.000452444	NA	0	80
MSTRG.347005.1	0.000263592	NA	85.6667	0
MSTRG.347297.1	0.00115454	NA	0	19.6667
MSTRG.347348.1	0.0292716	5.18982	48.6667	1.33333
MSTRG.347951.1	0.0253782	-4.28798	10.75	210
MSTRG.348794.1	0.0253291	-4.75959	5.66667	153.5
MSTRG.349387.1	0.00846247	-5.80529	6.25	349.5
MSTRG.349397.1	0.0426152	4.03342	32.75	2
MSTRG.349793.1	0.000126678	NA	0	98
MSTRG.350318.1	0.00531306	-5.45533	4	175.5
MSTRG.350469.1	0.0310481	-5.63904	3	149.5
MSTRG.35218.1	0.000593646	NA	54	0
MSTRG.352445.1	0.0230537	5.564	153.75	3.25
MSTRG.352460.1	7.88312e-05	NA	172	0
MSTRG.352479.1	0.0377179	5.48382	44.75	1
MSTRG.352831.1	0.0411638	-4.12776	6.75	118
MSTRG.353873.1	0.0317156	-4.09311	10	170.667
MSTRG.354185.1	0.0152734	4.48513	240.75	10.75
MSTRG.354238.1	0.000800803	NA	0	35.5
MSTRG.355141.1	0.0483044	-4.05257	5.33333	88.5
MSTRG.35535.1	0.027191	-5.08746	2.25	76.5
MSTRG.355608.1	0.0158227	-6.47032	1.5	133
MSTRG.355660.1	0.0297793	-4.73697	2.25	60
MSTRG.357923.1	0.0177042	4.72403	123.333	4.66667
MSTRG.357967.1	0.0447138	4.99095	53	1.66667
MSTRG.358975.1	0.0336061	-5.47342	1.75	77.75
MSTRG.359246.1	0.0428504	-5.35755	1.25	51.25
MSTRG.359306.1	0.00133909	NA	19	0
MSTRG.359465.1	0.000220416	-7.20667	1.75	258.5
MSTRG.35952.1	0.01911	-5.73877	1.66667	89
MSTRG.359760.1	0.000215858	NA	0	87
MSTRG.359846.1	0.033949	-5.01309	6	193.75
MSTRG.360004.1	0.0354792	-5.72247	1.25	66
MSTRG.361012.1	0.000454549	NA	0	87.5
MSTRG.361338.1	0.0364635	-5.04439	1	33
MSTRG.36149.1	0.00107879	-6.44294	2.33333	203
MSTRG.36208.1	0.0436476	-4.46964	8	177.25
MSTRG.363196.1	0.0416731	-5.2854	1	39
MSTRG.363525.1	0.0238066	-5.93546	1.25	76.5
MSTRG.363714.1	0.0420866	-4.078	4.5	76
MSTRG.363796.1	0.0288301	-5.45943	1.25	55
MSTRG.363844.1	0.000865109	NA	0	38.3333
MSTRG.364788.1	0.00074044	NA	0	57
MSTRG.365199.1	0.0221906	4.75803	115	4.25
MSTRG.365527.1	0.0467881	-5.10753	1.75	60.3333
MSTRG.366178.1	0.0484983	-4.94837	2	61.75
MSTRG.367067.1	0.0464973	-3.99095	5	79.5
MSTRG.367194.1	0.0469268	6.00864	209.25	3.25
MSTRG.36728.1	0.0394727	-4.87036	1	29.25
MSTRG.367854.1	0.0488911	4.26919	62.6667	3.25
MSTRG.368446.1	0.0174933	-5.23601	4	150.75
MSTRG.368479.1	0.0170889	-5.60334	3.25	158
MSTRG.368732.1	0.0316721	-5.90388	2	119.75
MSTRG.369954.1	0.0131817	-6.38945	1.5	125.75
MSTRG.370331.1	0.0220472	-5.28876	2.75	107.5
MSTRG.37042.1	0.0252407	-5.99435	1.33333	85
MSTRG.3705.1	0.0158962	-5.69116	2	103.333
MSTRG.370991.1	0.000859996	NA	33.3333	0
MSTRG.371251.1	0.0240138	5.00998	72.5	2.25
MSTRG.371254.1	0.047784	-5.07563	4.5	151.75
MSTRG.371562.1	0.0204593	5.15265	62.25	1.75
MSTRG.371588.1	0.0145893	-5.50462	1.25	56.75
MSTRG.371589.1	0.00568144	6.14839	88.6667	1.25
MSTRG.371611.1	0.0423076	-5.32992	1.5	60.3333
MSTRG.372081.1	0.032012	4.78427	62	2.25
MSTRG.373280.1	0.0349081	5.77479	73	1.33333
MSTRG.37386.1	0.0291715	-5.17991	1	36.25
MSTRG.373955.1	1.01137e-05	NA	192	0
MSTRG.374907.1	0.0501335	-4.44294	1	21.75
MSTRG.37514.1	0.00939395	6.5411	186.25	2
MSTRG.37523.1	0.0168846	4.44422	70.75	3.25
MSTRG.37527.1	1.47548e-07	NA	0	319
MSTRG.376403.1	0.0211259	-6.12516	1.25	87.25
MSTRG.376842.1	0.00122022	-6.15482	2.66667	190
MSTRG.3769.1	0.0280437	4.88613	51.75	1.75
MSTRG.377641.1	0.029747	-5.64238	3.25	162.333
MSTRG.378648.1	0.0411958	4.85415	94	3.25
MSTRG.379049.1	0.0437807	4.14684	31	1.75
MSTRG.379467.1	0.0019809	6.01833	178.25	2.75
MSTRG.380000.1	0.0326535	4.46173	104.667	4.75
MSTRG.380133.1	0.0294933	-4.81714	1.75	49.3333
MSTRG.380582.1	0.0396242	4.54432	23.3333	1
MSTRG.380583.1	0.038384	-4.3837	4	83.5
MSTRG.381459.1	0.0189787	-4.54137	8.75	203.75
MSTRG.382187.1	0.00528547	-5.94753	2.33333	144
MSTRG.382256.1	8.66313e-07	NA	0	258
MSTRG.3823.1	0.000240515	NA	84	0
MSTRG.38244.1	0.0180097	-5.45505	2.5	109.667
MSTRG.3826.1	0.0306326	5.6885	90.25	1.75
MSTRG.383138.1	0.0180802	-6.20945	1.5	111
MSTRG.384573.1	0.0430434	-5.27798	1.25	48.5
MSTRG.384731.1	4.07707e-05	NA	0	143.25
MSTRG.38535.1	0.0261772	5.45709	102.5	2.33333
MSTRG.385881.1	0.0148669	-5.89947	3.25	194
MSTRG.386062.1	0.050434	3.12819	247	28.25
MSTRG.386222.1	0.0469336	-5.08746	3.25	110.5
MSTRG.386357.1	0.00064638	NA	0	38.5
MSTRG.386436.1	0.0468267	-4.30117	2.33333	46
MSTRG.386819.1	0.0189205	5.04439	66	2
MSTRG.387199.1	0.0233294	-4.85549	5	144.75
MSTRG.388203.1	0.00182343	NA	0	14
MSTRG.389451.1	0.0408249	4.45943	60.5	2.75
MSTRG.39.1	0.0048977	-6.30378	2	158
MSTRG.390519.1	0.0296586	5.42178	160.75	3.75
MSTRG.390604.1	0.0500604	-4.90689	3.5	105
MSTRG.391438.1	0.0329173	-4.57635	1.75	41.75
MSTRG.392916.1	0.0208852	-4.66107	5	126.5
MSTRG.393000.1	0.013087	-5.05799	4	133.25
MSTRG.393192.1	0.0470248	-4.64797	3.5	87.75
MSTRG.394737.1	0.00865979	-5.40939	1.33333	56.6667
MSTRG.394961.1	0.0472799	4.30581	44.5	2.25
MSTRG.395254.1	0.0106931	-4.87518	7.66667	225
MSTRG.395614.1	0.00130277	NA	0	18.5
MSTRG.395754.1	2.26549e-05	NA	0	155.333
MSTRG.395993.1	0.000808554	NA	0	46.5
MSTRG.396382.1	0.0289122	-5.74296	2.25	120.5
MSTRG.396517.1	0.0235572	-4.45286	1.66667	36.5
MSTRG.396608.1	0.0285333	4.87447	264	9
MSTRG.396725.1	0.0482949	4.23173	51.6667	2.75
MSTRG.397219.1	0.0409159	-5.46761	1	44.25
MSTRG.397272.1	0.0409272	-4.03628	9	147.667
MSTRG.397574.1	0.0275559	6.32942	241.25	3
MSTRG.397718.1	0.0283924	-4.69349	2.66667	69
MSTRG.397961.1	0.0475477	-5.20457	2	73.75
MSTRG.398632.1	0.0184317	4.97728	94.5	3
MSTRG.399136.1	5.59922e-10	NA	464.5	0
MSTRG.399753.1	0.0485551	-4.10962	4.75	82
MSTRG.400455.1	0.0270418	4.61961	73.75	3
MSTRG.40101.1	0.0364014	-4.65535	3.75	94.5
MSTRG.401182.1	0.0347108	4.34774	183.25	9
MSTRG.401213.1	0.00847824	5.91488	60.3333	1
MSTRG.401269.1	0.0100115	-5.75154	2	107.75
MSTRG.401555.1	0.0499645	-5.30378	1.5	59.25
MSTRG.401933.1	0.00425608	-5.95807	2	124.333
MSTRG.40246.1	0.0359412	-5.65105	1.33333	67
MSTRG.402751.9	0.04995	-4.00566	26.5	425.667
MSTRG.402767.1	0.00821165	6.34999	142.75	1.75
MSTRG.403761.1	0.0320397	-5.87958	2	117.75
MSTRG.40396.1	7.62774e-05	NA	0	117
MSTRG.404242.1	0.00120818	NA	16.3333	0
MSTRG.404786.1	0.0391866	-5.30812	3.5	138.667
MSTRG.404976.1	0.0318617	-5.51307	1	45.6667
MSTRG.405062.1	0.0337696	4.39232	73.5	3.5
MSTRG.405652.1	0.0378695	5.0071	152.75	4.75
MSTRG.406182.1	0.0154668	4.70864	235.333	9
MSTRG.406382.1	0.0177697	-6.38543	1.25	104.5
MSTRG.406771.1	0.0433787	-4.12553	3.66667	64
MSTRG.406783.1	0.0368425	4.28011	34	1.75
MSTRG.407681.1	0.0477138	-5.05683	1.75	58.25
MSTRG.409023.1	0.0378092	-3.87447	1	14.6667
MSTRG.409091.1	0.000352923	NA	0	77.3333
MSTRG.40930.1	0.0216786	-6.33539	1	80.75
MSTRG.409926.1	0.0225513	-5.92125	1.25	75.75
MSTRG.411498.1	0.0395385	-5.57894	2.5	119.5
MSTRG.411748.1	0.0100939	-4.85175	6	173.25
MSTRG.41225.1	0.0360734	4.56986	47.5	2
MSTRG.413890.1	0.000282221	NA	0	100.333
MSTRG.413892.1	0.0296965	4.90689	97.5	3.25
MSTRG.413962.1	0.0262922	-5.37287	4	165.75
MSTRG.414490.1	0.0156089	-4.8625	2.75	80
MSTRG.414621.1	0.0285625	-5.08481	2.66667	90.5
MSTRG.414824.1	0.00138267	NA	0	34.5
MSTRG.416082.1	0.0460522	-4	4.75	76
MSTRG.416678.1	0.0472878	-4.59395	1.66667	40.25
MSTRG.417010.1	0.000928016	NA	0	38.3333
MSTRG.417016.1	0.0491804	-3.33342	18.75	189
MSTRG.418259.1	7.26529e-06	NA	167	0
MSTRG.418653.1	0.0061706	-5.78463	1.33333	73.5
MSTRG.419296.1	0.0321573	-3.68038	19.5	250
MSTRG.419370.1	0.0501145	3.70659	78.3333	6
MSTRG.419610.1	0.0293299	4.53051	69.3333	3
MSTRG.4199.1	0.0165747	-4.89239	3.33333	99
MSTRG.420170.1	0.0148025	-6.5025	1	90.6667
MSTRG.420355.1	0.0473111	-5.09899	2.75	94.25
MSTRG.420821.1	0.0389209	-5.16993	2.33333	84
MSTRG.421083.1	0.0471819	-4.47249	1.66667	37
MSTRG.421403.1	0.000146839	NA	0	90.3333
MSTRG.422148.1	0.0422732	-4.98185	1.25	39.5
MSTRG.422430.1	0.0380464	-5.15987	2	71.5
MSTRG.423200.1	0.00557289	5.21205	139	3.75
MSTRG.423260.1	0.0330154	-4.20945	2	37
MSTRG.423524.1	0.029577	-4.18151	10.3333	187.5
MSTRG.423554.1	0.0401689	-4.63274	8.25	204.667
MSTRG.423737.1	0.00735989	-6.34668	3.25	264.5
MSTRG.423875.1	5.85261e-07	NA	0	320.333
MSTRG.424267.1	0.0284948	3.60602	207	17
MSTRG.424716.1	0.000570276	NA	0	42.5
MSTRG.425248.1	0.0181227	5.04731	82.6667	2.5
MSTRG.425278.1	0.039936	3.33931	111.333	11
MSTRG.425552.1	0.0322061	-5.58496	1.5	72
MSTRG.425765.1	0.00483288	-6.74651	2	214.75
MSTRG.426486.1	0.0456832	-4.29068	7	137
MSTRG.426556.1	0.0322068	-4.37938	2.66667	55.5
MSTRG.426726.1	0.040571	-3.95539	19.5	302.5
MSTRG.428072.1	2.16952e-05	NA	0	142.5
MSTRG.428169.1	0.0457101	3.90689	30	2
MSTRG.428465.1	0.0138436	-4.92481	1.33333	40.5
MSTRG.428777.1	0.0416498	-5.15381	1.25	44.5
MSTRG.428796.1	0.0114749	5.5025	68	1.5
MSTRG.428802.1	0.000242814	NA	0	85
MSTRG.431047.1	0.000148592	NA	97	0
MSTRG.431154.1	0.0171707	5.31288	79.5	2
MSTRG.432036.1	0.0482839	4.85487	115.75	4
MSTRG.432400.1	0.00848227	-5.50462	1.66667	75.6667
MSTRG.432520.1	0.039376	-4.50779	1.33333	30.3333
MSTRG.432976.1	0.047984	4.23522	37.6667	2
MSTRG.43362.1	0.000667481	NA	32.6667	0
MSTRG.434147.1	0.00859166	-5.47735	1.66667	74.25
MSTRG.434701.1	0.0470934	-5.19265	1.75	64
MSTRG.434846.1	0.0401537	-5.81858	1.33333	75.25
MSTRG.435312.1	0.0161367	-5.48543	2.5	112
MSTRG.436272.1	0.0471833	-4.66297	1	25.3333
MSTRG.436606.1	0.0320379	-5.09954	5.25	180
MSTRG.437666.1	0.000281682	NA	0	73
MSTRG.438041.1	0.0104919	-5.26303	1.66667	64
MSTRG.438275.1	0.0302383	-5.43741	1.5	65
MSTRG.438482.1	0.000234177	NA	0	79
MSTRG.439909.1	0.00625605	-6.20387	1.75	129
MSTRG.440040.1	0.00130341	NA	15.6667	0
MSTRG.440063.1	0.0110655	-5.59991	2.5	121.25
MSTRG.44025.1	0.0462599	-5.31711	2.5	99.6667
MSTRG.440259.1	6.46557e-05	NA	0	128
MSTRG.440271.1	0.0412577	3.39232	28	2.66667
MSTRG.440670.1	0.0465688	-4.45213	4.5	98.5
MSTRG.441481.1	0.000382492	NA	0	82.6667
MSTRG.442186.1	0.00670464	-6.26796	1.33333	102.75
MSTRG.442333.1	0.00976749	2.55743	986	167.5
MSTRG.442335.1	0.0413376	3.1622	26945.2	3010
MSTRG.442640.21	0.0174056	-5.20592	43.25	1596.33
MSTRG.442640.29	0.0243705	-3.18744	47.75	435
MSTRG.442641.2	0.00144714	-6.88278	88	10385
MSTRG.442643.60	0.037372	4.88536	66.5	2.25
MSTRG.442643.61	0.0287003	-4.27441	26.75	517.667
MSTRG.442643.84	5.3371e-12	NA	0	689
MSTRG.443107.1	0.0373599	-4.90689	1	30
MSTRG.443234.1	0.0353559	5.00899	80.5	2.5
MSTRG.443325.1	0.0127146	-5.23406	2.75	103.5
MSTRG.444116.1	0.0486405	-3.79998	2.33333	32.5
MSTRG.45014.1	0.00602493	-5.29768	5.25	206.5
MSTRG.45682.1	0.0484191	4.45121	87.5	4
MSTRG.45903.1	0.0077675	6.66391	126.75	1.25
MSTRG.47240.1	0.000616636	NA	0	63.5
MSTRG.47893.1	0.0411978	-4.94691	2.66667	82.25
MSTRG.48554.1	0.0181011	-6.55842	1	94.25
MSTRG.49718.1	0.021	6.07936	118.333	1.75
MSTRG.49783.1	0.0267897	-6.04876	1.25	82.75
MSTRG.50013.1	0.0405458	-5.24159	1.5	56.75
MSTRG.50266.1	0.0270245	4.85798	65.25	2.25
MSTRG.50312.1	0.0320259	-5.03782	1.66667	54.75
MSTRG.50712.1	0.0273749	-5.57491	1	47.6667
MSTRG.50955.1	0.000575751	NA	39.5	0
MSTRG.51336.1	0.0384137	-5.36457	1.25	51.5
MSTRG.51578.1	0.000807718	NA	0	44
MSTRG.51656.1	0.0128686	-5.13443	2	70.25
MSTRG.51992.1	0.000565517	NA	0	45.5
MSTRG.52350.1	1.30649e-05	NA	0	162.5
MSTRG.52353.1	0.0313046	-5.27302	1	38.6667
MSTRG.52530.1	0.000742673	NA	0	67
MSTRG.56459.1	0.0436895	-4.66838	3.5	89
MSTRG.56537.1	0.0297158	-4.85415	6.5	188
MSTRG.56905.1	0.00139481	4.63559	174	7
MSTRG.56919.1	4.10581e-05	NA	172.25	0
MSTRG.57389.1	0.0231996	3.87447	66	4.5
MSTRG.57483.1	0.00057979	NA	0	52.5
MSTRG.58832.1	0.046495	3.98489	166.25	10.5
MSTRG.59060.1	1.78114e-05	NA	157	0
MSTRG.59100.1	1.88328e-05	NA	142.5	0
MSTRG.60126.1	0.0233562	-4.10852	1.33333	23
MSTRG.60165.1	0.00169818	-6.71768	1.33333	140.333
MSTRG.60329.1	0.000641169	NA	0	51.5
MSTRG.60949.1	0.0151469	-6.24793	1	76
MSTRG.61281.1	0.0171221	6.3634	82.3333	1
MSTRG.61561.1	0.0420292	-3.41848	39.25	419.667
MSTRG.61977.1	0.00229586	-5.21353	8.75	324.667
MSTRG.6284.1	4.42492e-05	NA	0	123.333
MSTRG.63071.1	0.000807983	NA	0	50.25
MSTRG.63349.1	0.017011	-6.1565	1	71.3333
MSTRG.63661.1	0.0382764	-4.33298	3.25	65.5
MSTRG.64615.1	0.0314389	-4.16215	10.3333	185
MSTRG.65066.1	0.0244548	-5.51145	3.25	148.25
MSTRG.65557.1	0.0046029	-6.42146	1.75	150
MSTRG.67632.1	0.0230076	-5.14684	1.75	62
MSTRG.67634.1	0.000876756	NA	0	26.5
MSTRG.68173.1	0.0324278	-5.03122	1.66667	54.5
MSTRG.68292.1	0.0113735	-5.43429	6.25	270.25
MSTRG.69629.1	0.0418028	-5.48829	2.25	101
MSTRG.69771.1	0.0435683	-5.54432	2.25	105
MSTRG.6994.1	0.00109702	NA	0	37.5
MSTRG.7097.1	0.0155676	5.94251	92.25	1.5
MSTRG.71260.1	0.0196112	3.88371	226.333	15.3333
MSTRG.7200.1	0.000427154	NA	0	57
MSTRG.7265.1	0.029835	5.09493	145.25	4.25
MSTRG.7277.1	0.0299698	-5.73245	2	106.333
MSTRG.730.1	0.0451785	-4.85798	1	29
MSTRG.74230.1	0.0172969	5.13614	52.75	1.5
MSTRG.7473.1	0.0124183	-4.64566	10.6667	267
MSTRG.75003.1	0.0482294	-4.9386	1.5	46
MSTRG.75350.1	7.89701e-05	NA	0	132.667
MSTRG.76294.1	0.0453849	-4.14505	4.33333	76.6667
MSTRG.76787.1	0.00049791	NA	57.25	0
MSTRG.76922.1	0.00239117	NA	0	10
MSTRG.7723.1	0.0263299	5.32643	80.25	2
MSTRG.79177.1	0.0380735	-4.53459	8.5	197
MSTRG.79605.1	7.9769e-06	NA	0	189.667
MSTRG.81218.1	0.0467521	-5.1952	2.75	100.75
MSTRG.81731.1	0.0471536	-5.26246	3.25	124.75
MSTRG.82257.1	0.0351259	5.60204	85	1.75
MSTRG.82421.1	0.000169084	NA	0	111.333
MSTRG.82424.1	0.0227988	-5.78215	2.75	151.333
MSTRG.82429.1	0.000466372	NA	0	63
MSTRG.82430.1	0.00236727	-6.74147	0.75	80.25
MSTRG.82753.1	0.0444418	4.33787	91	4.5
MSTRG.82776.1	0.00243073	-5.67076	4.25	216.5
MSTRG.83121.1	0.0319506	-5.44626	1.25	54.5
MSTRG.84410.1	0.0448125	3.96083	27.25	1.75
MSTRG.84625.1	0.00323253	NA	0	9.33333
MSTRG.84695.1	0.000235817	NA	0	81
MSTRG.8489.1	0.0454019	-3.41428	49.6667	529.5
MSTRG.85534.1	0.00021047	NA	0	83.3333
MSTRG.85801.1	0.0286701	-5.0199	1.5	48.6667
MSTRG.8616.1	0.0167559	-4.26394	16.5	317
MSTRG.88464.1	0.000762272	NA	0	44.5
MSTRG.89150.1	0.000604554	NA	0	63
MSTRG.89234.1	0.0148031	-5.3599	1.25	51.3333
MSTRG.89458.1	0.000622987	NA	0	39.5
MSTRG.90351.1	0.0212777	-5.31892	3	119.75
MSTRG.90592.1	0.034295	5.71425	52.5	1
MSTRG.90980.1	1.60855e-06	NA	0	209.5
MSTRG.91122.1	0.0319563	5.51517	114.333	2.5
MSTRG.91521.1	0.0449349	3.23417	191.333	20.3333
MSTRG.92249.1	0.0320582	5.33985	81	2
MSTRG.92302.1	0.000251518	NA	0	97
MSTRG.92530.1	0.0461681	-4.99095	2.5	79.5
MSTRG.93312.1	0.0435085	-5.04439	1.33333	44
MSTRG.94297.1	0.0495656	-4.37156	2.5	51.75
MSTRG.9489.1	0.0249825	-5.88174	2.25	132.667
MSTRG.95278.1	0.0316778	4.38247	36.5	1.75
MSTRG.95578.1	0.0176845	-6.04002	1.25	82.25
MSTRG.96310.1	0.000467353	NA	0	70.3333
MSTRG.96762.1	0.000574142	NA	0	60.75
MSTRG.98638.1	0.00010275	NA	107.25	0
MSTRG.98991.1	0.01085	-6.59991	1	97
MSTRG.99003.1	0.0306512	-4.98706	1.75	55.5
MSTRG.99809.1	0.0416668	4.41504	21.3333	1
MTF2	2.06116e-06	NA	0	214.333
MTFR1	0.0103968	-2.54364	181	1055.33
MTMR14	0.0444113	3.05807	583	70
MTMR8	0.0234661	3.09222	759	89
MTUS1	9.27333e-06	NA	0	185.75
MUC4	0.0422079	-5.14975	4	142
MYO9A	2.45676e-05	NA	0	145
NAIF1	0.033135	-5.77007	1.75	95.5
NAV2	0.0406258	2.92211	1334	176
NBDY	7.45586e-05	NA	0	136
NBPF6	0.0485604	-5.01123	1.33333	43
NFATC1	2.36027e-05	NA	198	0
NLRP1	0.022548	-4.93467	4	122.333
NOL3	0.013735	3.42286	883	82.3333
NR3C1	3.56045e-12	NA	0	579
NUP214	0.0256638	4.22882	18.75	1
OGFRL1	0.000418945	NA	0	57.5
OR6C76	0.0422723	-5.42321	2.75	118
OR8B12	1.51871e-05	NA	0	174.5
PA2G4	0.0140925	6.04682	148.75	2.25
PAM	0.0480313	-1.88528	197.333	729
PAPOLA	0.0200882	-2.08813	326.75	1389.33
PAX8	0.04002	-4.75077	3.25	87.5
PCBP2	0.0223446	2.94147	712.5	92.75
PCDH15	4.65099e-09	NA	372.667	0
PDE4B	0.0251045	-5.6865	1	51.5
PEX3	6.87396e-05	NA	108.333	0
PIAS1	1.65007e-08	NA	0	346.5
PKMYT1	0.000999007	5.56354	579.333	12.25
PML	0.00893166	4.54969	269.333	11.5
POLN	9.80361e-06	NA	0	176.5
PPDPF	0.0265399	3.48543	14	1.25
PPP1R42	0.0468052	-4.73877	1.66667	44.5
PRRC2B	5.88142e-12	NA	611.5	0
PSMG2	4.52552e-09	NA	367.5	0
PTCHD4	1.28223e-12	NA	0	619.667
PTGS2	0.0176374	-5.50779	1.33333	60.6667
PXDNL	0.000334947	NA	0	105
RAB4A	4.73456e-06	NA	0	202
RALB	0.00054212	NA	59.5	0
RBM41	5.42657e-06	NA	179.5	0
RBX1	0.048888	4.1592	201	11.25
RELCH	8.10862e-06	NA	162	0
RIBC1	0.00354443	4.8725	549.25	18.75
RIIAD1	0.044165	4.36632	27.5	1.33333
RNF149	0.0232707	-4.61716	6	147.25
RPL31	8.18332e-05	NA	120.75	0
RPL9	0.000101897	NA	94	0
RPS5	0.0265709	3.34982	744.25	73
RRP15	0.0220143	-5.79874	3	167
RSRP1	0.0275861	5.05408	74.75	2.25
RTKN2	0.000415179	NA	62	0
SACS	4.37965e-11	NA	0	567.333
SARS2	0.027291	-3.43889	69.6667	755.5
SCML2	1.92334e-05	NA	0	168.25
SCPEP1	0.0130844	-5.27645	7.25	281
SEC14L1	0.00286642	6.04731	82.6667	1.25
SLC22A13	0.0446672	-4.73335	1.66667	44.3333
SLC22A13	0.0371166	3.72893	179	13.5
SLC28A3	0.0240454	-4.70834	2.33333	61
SLC2A13	0.0156423	-5	3	96
SLC7A6OS	6.54558e-07	NA	270.333	0
SMARCAL1	0.0420881	3.30243	367.5	37.25
SMC5	0.0201369	3.54998	468.5	40
SOGA1	0.0434442	3.75809	338.25	25
SORBS1	1.63316e-05	NA	152.667	0
SPAST	0.0238658	-4.25493	15.3333	292.75
STARD9	0.0262528	1.71092	1701.5	519.75
STIM1	0.0188739	5.05889	41.6667	1.25
STXBP2	0.0297021	4.44626	109	5
SYPL1	0.0136604	2.96707	281.5	36
SZT2	0.0439457	1.76227	1016	299.5
TAF1B	0.00845733	-5.41504	1	42.6667
TAF9	0.00731135	5.22798	287.333	7.66667
TBC1D22B	0.0273198	4.84583	266	9.25
TCEANC2	0.0163436	1.90603	1571.25	419.25
TCF20	0.0100159	-2.27869	189.667	920.333
TCOF1	0.0128541	3.39815	651	61.75
TECPR2	0.0143281	3.93185	758	49.6667
TFB1M	1.14246e-07	NA	0	291
TICRR	0.035964	-3.58599	39	468.333
TIGD1	1.46216e-07	NA	0	282
TK1	0.0346008	5.00613	176.75	5.5
TLE2	0.0193467	4.39565	542	25.75
TMED5	1.92624e-09	NA	0	437.333
TMX3	0.049438	-1.94976	319	1232.33
TOMM22	0.0335941	3.24219	501.5	53
TRERF1	0.0391793	4.67138	57.3333	2.25
TRIB2	0.04353	4.5025	187	8.25
TRIM3	0.0376569	2.01838	948	234
TRS2	3.59496e-05	NA	0	141.333
TTC13	8.62386e-07	NA	0	236.5
TTC7B	0.0335077	-5.04527	12.5	412.75
UBE2J1	0.0344621	-4.36479	10.5	216.333
UBE2L3	0.0171814	5.63883	286.5	5.75
ULBP1	0.0436142	-5.43741	1.5	65
UNKL	0.0245556	-4.43563	8.33333	180.333
UROS	0.0111357	4.17736	389	21.5
USP18	0.0498145	-5.17326	4	144.333
USP25	0.0245314	5.4382	151.75	3.5
UTP4	1.68787e-09	NA	0	442
VPS33A	0.00013526	NA	0	94.75
WAPL	0.00589884	-2.4632	3006.5	16579
XDH	0.000146577	NA	0	106
YTHDF2	5.00594e-06	NA	0	184
ZCRB1	0.0396144	-4.56947	6.5	154.333
ZFAND3	0.0110977	-2.34243	177	897.667
ZMYM4	0.021311	-2.10788	318.75	1374
ZNF346	5.99026e-06	NA	0	218
ZNF451	0.040491	3.36773	320	31
ZNF576	0.000470319	NA	43.6667	0
ZNF581	0.0103326	5.68806	116	2.25
ZNF623	4.73169e-05	NA	117	0
